# Supplementary material for: MEG3 activates necroptosis in human neuron xenografts modeling Alzheimer’s disease
Source: Science. Author manuscript; Available in PMC 2023 Oct 23. (PMC7615236; doi:10.1126/science.abp9556)
Supplement: Supplementary Materials [file EMS188163-supplement-Supplementary_Materials.zip]

Archive with 3 entries (3 files):
- science.abp9556_mdar_reproducibility_checklist.pdf
- science.abp9556_sm.pdf
- science.abp9556_tables_s1_to_s5.zip
